# Supplementary material for: Health related quality of life of tuberculosis patients in South India: A longitudinal assessment study
Source: PLoS One. 2025 Jul 23;20(7):e0328484. doi: 10.1371/journal.pone.0328484 (PMC12286406; doi:10.1371/journal.pone.0328484)
Supplement: S2 File — (XLSX) [file pone.0328484.s002.xlsx]

## Sheet: minimal data set
ID	Time	district	age	gender	education	marital_status	employed	ever_smoked	ever_alcohol	skippingmeal	BMI	eqdlvas	PHQ9Score	GAD7Score	EQindex	SGRQscore	SF20score
1	1	Chennai	49	Female	literate	Married	unemployed	No	No	yes	<23	50	5	5	0.67	44.55	53.85
1	2	Chennai	49	Female	literate	Married	unemployed	No	No	no	<23	80	2	0	0.78	16.23	79.12
1	3	Chennai	49	Female	literate	Married	unemployed	No	No	no	<23	100	1	1	1	0.7	90.11
1	4	Chennai	49	Female	literate	Married	unemployed	No	No	no	>=23	96	0	0	1	7.26	95.6
2	1	Chennai	31	Female	literate	Married	unemployed	No	No	no	<23	60	2	3	0.95	23.18	65.93
2	2	Chennai	31	Female	literate	Married	unemployed	No	No	no	<23	80	0	0	1	0	83.52
2	3	Chennai	31	Female	literate	Married	unemployed	No	No	no	<23	85	2	2	0.93	13.42	82.42
2	4	Chennai	31	Male	literate	Married	unemployed	No	No	no	<23	80	3	2	0.89	23.26	72.53
3	1	Chennai	48	Male	literate	Married	employed	No	No	no	<23	70	4	1	1	17.17	72.53
3	2	Chennai	48	Male	literate	Married	employed	No	No	no	<23	80	3	1	1	11.24	89.01
3	3	Chennai	48	Male	literate	Married	employed	No	No	no	<23	90	0	0	0.95	9.14	81.32
3	4	Chennai	48	Male	literate	Married	employed	No	No	no	>=23	95	0	2	1	3.38	90.11
4	1	Thiruvallur	31	Male	literate	Married	employed	No	Yes	no	>=23	80	7	1	1	34.64	71.43
4	2	Thiruvallur	31	Male	literate	Married	employed	No	Yes	no	>=23	70	5	1	0.9	0.39	81.32
4	3	Thiruvallur	32	Male	literate	Married	employed	No	Yes	no	>=23	100	1	0	0.95	5.17	92.31
4	4	Thiruvallur	32	Male	literate	Married	employed	No	Yes	no	>=23	100	0	0	0.95	3.38	91.21
5	1	Thiruvallur	61	Male	literate	Married	unemployed	Yes	Yes	yes	<23	40	7	3	0.93	25.11	54.95
5	2	Thiruvallur	61	Male	literate	Married	unemployed	Yes	Yes	yes	<23	60	1	1	0.9	6.03	74.73
5	3	Thiruvallur	61	Male	literate	Married	employed	Yes	Yes	no	<23	75	3	1	0.9	11.22	83.52
5	4	Thiruvallur	61	Male	literate	Married	employed	Yes	Yes	no	>=23	85	1	1	0.95	22.16	78.02
6	1	Thiruvallur	23	Male	literate	Married	employed	Yes	Yes	no	<23	60	2	2	0.98	15.83	75.82
6	2	Thiruvallur	23	Male	literate	Married	employed	Yes	Yes	no	<23	90	0	0	1	3.85	90.11
6	3	Thiruvallur	23	Male	literate	Married	employed	Yes	Yes	no	<23	100	0	0	1	5.63	83.52
6	4	Thiruvallur	23	Male	literate	Married	employed	Yes	Yes	no	<23	90	0	0	1	5.25	85.71
7	1	Thiruvallur	49	Female	literate	Married	employed	No	No	yes	>=23	40	7	4	0.66	58.02	56.04
7	2	Thiruvallur	49	Female	literate	Married	employed	No	No	yes	>=23	55	3	1	0.88	13.24	72.53
7	3	Thiruvallur	49	Female	literate	Married	employed	No	No	no	>=23	65	1	0	0.95	17.07	80.22
7	4	Thiruvallur	49	Female	literate	Married	employed	No	No	no	>=23	80	1	1	1	14.01	76.92
8	1	Thiruvallur	21	Male	literate	Unmarried	unemployed	No	No	yes	<23	60	4	1	0.95	4.63	72.53
8	2	Thiruvallur	21	Male	literate	Unmarried	unemployed	No	No	no	<23	70	4	2	0.93	19.01	76.92
8	3	Thiruvallur	21	Male	literate	Unmarried	unemployed	No	No	no	<23	100	1	0	1	3.38	94.51
8	4	Thiruvallur	21	Male	literate	Unmarried	unemployed	No	No	no	<23	95	0	0	1	7.52	92.31
